# Supplementary material for: Genetic Analysis and Fingerprint Construction for Thick-Skinned Melon (Cucumis melo subsp. melo) Based on InDel Markers
Source: Plants (Basel). 2025 Dec 12;14(24):3782. doi: 10.3390/plants14243782 (PMC12736954; doi:10.3390/plants14243782)
Supplement: Supplementary file 1 [file plants-14-03782-s001.zip › supplementary tables.xlsx]

## Sheet: Table S1
Table S1 The length distribution of 557,878 InDel variants.
Length (bp) of InDel	number
1	259299
2	97410
3	51939
4	34550
5	17778
6	15513
7	9605
8	9535
9	7413
10	7035
11	5377
12	6270
13	3936
14	3855
15	3057
16	2828
17	2174
18	2299
19	1700
20	1788
21	1756
22	1626
23	1105
24	1156
25	1000
26	781
27	754
28	682
29	631
30	642
31	541
32	451
33	417
34	384
35	319
36	292
37	226
38	224
39	205
40	162
41	125
42	122
43	120
44	98
45	87
46	89
47	75
48	68
49	66
50	54
51	53
52	45
53	26
54	27
55	27
56	24
57	14
58	10
59	7
60	10
61	9
62	3
63	2
64	2

## Sheet: Table S2
Table S2 Length (bp), Number of InDels, and Genome-wide Density of Indels (/Mb) for each of the 12 chromosomes.
Chromosome ID	Length (bp)	Number of InDels	Density of InDels (/Mb)
1	37037532	41274	1114.38
2	27064691	35758	1321.2
3	31666927	50393	1591.34
4	34318044	65498	1908.47
5	29324171	44179	1506.57
6	38297372	56703	1323.93
7	28958359	52094	1798.93
8	34765488	37446	1077.1
9	25243276	33258	1317.5
10	26663822	38248	1434.45
11	34457057	57514	1669.15
12	27563660	45513	1651.2
Total	375360399	557878	1486.25

## Sheet: Table S3
Table S3 Amplification products of MS108 primer
name	length(bp)	amplification products
Allele 1	249	CCCCTACCGTGCTCAAACTTTCGATGCCCCTACCATTCTTCGGATATAGCATCTCTTTGTTTAAGGGCATTTCGGTATACATATAAGAGCGAGAAATCCTTGCATGTTTATCAAGAATCCTCTTCGAACATGCAAGGAAGGGTTTTGGAGGCAAGGTGGAAGCCCAATCATTCAACAAAACCAAATAGAGGGAGGAGAAGGGTTTCGGAGGCAACACGTGGATTGGAAGCCGCCAATGAAACGAAGGAC
Allele 2	276	CCCCTACCGTGCTCAAACTTTCGATGCCCCTACCATTCTTCGGATATAGCATCTCTTTGTTTAAGGGCATTTCGGTATACATATAAGAGCGACAAAAGGGAAGTCTGAGCGGCAAGGAAGAAATCCTTGCATGTTTATCAAGAATCCTCTTCGAACATGCAAGGAAGGGTTTTGGAGGCAAGGTGGAAGCCCAATCATTCAACAAAACCAAATAGAGGGAGGAGAAGGGTTTCGGAGGCAACACGTGGATTGGAAGCCGCCAATGAAACGAAGGAC

## Sheet: Table S4
Table S4 The genotype combinations of nine core InDel markers
name	MS19	MS62	MS72	MS105	MS111	MS138	MS179
Allele 1	CAAACACACACACACACACACACACA	/	/	/	TCGGCTATGCGGAGCGGCTGCGCGGG	AGGAGTAGGAGTGAGGAGAGGAGAGGA	/
Allele 2	/	CAACGTAAGAAAATTG	TACCATGTGTACCCAATCATCGTGAGA	CGATGATAAACGAATATTTACTAA	/	/	ATGTACGACTTTTGAATTACTTGATTC

## Sheet: Table S5
Table S5 Primers for detecting 234 InDel markers
ID	Pos	Primer-F	Tm	Primer-R	Tm	length(bp)
MS1	chr01_1186621	TGGGGTTTGTTTTGTTGGGC	59.747	AGCCCACACAAATAGCCCAA	59.886	220
MS2	chr01_1949031	TCCAACACTCAACCCCCATG	59.888	ACACTGCCGATACCACGATC	59.898	270
MS3	chr01_2192906	GAGCTTCTGCAAAAGAGCGG	59.832	CTTGCTGAGGCCAAGTCTGA	59.964	238
MS4	chr01_5877292	CGGATGGGTGTCGATCGATT	59.968	TGAAAGAGGGAGATTTTGATGGGT	59.955	272
MS5	chr01_6857737	GCTTTCTTACGCGCCTAAGC	59.974	TGACTTGACTGTGATTCCAAGGA	59.609	261
MS6	chr01_7074391	TCCTTCTTTTTATCTTCTGCATGGC	59.874	CGGGTACAAGGCAACAGCTA	60.037	282
MS7	chr01_7473524	CACAATGGCAACCTCCAACC	59.682	AAAAGGCCGTGACCGAAGAT	59.964	273
MS8	chr01_7473524	CACAATGGCAACCTCCAACC	59.682	AAAAGGCCGTGACCGAAGAT	59.964	273
MS9	chr01_9947564	TCATCTACTTTGGCGCCACA	59.677	ATCGAGCCACCGAAAAGGAA	59.676	238
MS10	chr01_10661152	CTCCCGACTCTACTTTGGCC	59.824	AGCGAAGGAGTTTTGAACCTCT	59.895	268
MS11	chr01_11231535	ACTGTCTGCCTATTCCTTCAGAC	59.803	GCGCCGTTGAGTTCTGATTC	59.905	277
MS12	chr01_18729716	TCCTTTTACAAAGACCCTCACGA	59.611	TCCAACAAACTCTCACTTGGACT	59.8	226
MS13	chr01_19733999	ACACATCAATATGATACATGGTCAAGT	59.005	TTCTCATTGGGGCCTTGTCC	59.96	292
MS14	chr01_19795754	GTTCTGTTTGTTGGGTCCACG	59.935	AGCTACCTCCATTGCGGAAG	59.821	278
MS15	chr01_26496318	GGGTTGCGTTTTCGGCTC	59.746	AAGCCCTTGGAAACCCTAGC	59.96	274
MS16	chr01_31052610	ACATGACGCACAACTGGTCT	59.893	GGTCGAGACTTTTGTTACGTCAC	59.819	246
MS17	chr01_32204578	TGGCGAGATGTTTCAAGCTCT	59.998	ACTGGACGAAGAAGCGTTGT	59.896	279
MS18	chr01_33078644	TGTGGGGAGTTGGGGAAGTA	60.104	ACAAAACAGCCTCAGCGACA	60.464	181
MS19	chr01_33481852	TAGCGGGACAGAGTGTTTGG	59.68	GGGGCCCAAAGGATCAAAGA	59.959	260
MS20	chr01_34226597	GCAGCGGGATAGGAAACTCA	59.822	TTGGGCGCGAAATGAAATCC	59.828	269
MS21	chr01_34675645	TGGATTTACGATAAGAGGGCCT	58.685	TCCCCAAGTTGCAAGCTTGT	60.397	274
MS22	chr01_36018052	CGTGACATCCAAATTGATATTCGGT	59.992	CTCGACCTCAAGCCTCTGTC	59.828	275
MS23	chr02_198528	TCACTCTACATGCATCTCCTCT	58.092	CTGACGCTCTCCCAACTGAG	60.109	196
MS24	chr02_423341	TCCAATCGGAGTGTCACGTC	59.757	GGCTACCTCATGTCATCAAAAGC	59.934	275
MS25	chr02_672202	CCTACTTTGGGGTCTGTGGG	59.672	GAAAAGCACGAACGACTGCA	59.697	274
MS26	chr02_3438983	CTACCCACACTGAGTTCGCA	59.683	GCTTGTTGCATGCTCAGAGG	59.829	288
MS27	chr02_5752205	GGAAAATTTGGGCGGCAACT	59.965	TGGTTGACGGGGCATTTTTG	59.609	267
MS28	chr02_7806432	AGGAGGAAATTAGAGATGCCATGA	59.338	ACAGCTACTCGGGATATAGAGCT	59.99	299
MS29	chr02_8486444	TCAACTTGGGTCTTGGGCTC	59.89	CTCCTTCACCATCGACAGCA	59.753	265
MS30	chr02_11391369	CCAAGCTACCTAACACTTCCAAC	59.248	TGGAATTGTTGAGATGGGGGA	59.001	241
MS31	chr02_13266358	GGAAGCGGAAGAGGAAGAGG	59.823	ACATGCGAGGAATAGAATGCCT	59.895	225
MS32	chr02_14150623	GCAGATTCATACTCGGGAGGT	59.311	TCACCAAAAATCAACCTCTTATTCCA	59.22	255
MS33	chr02_16278520	CTCAATGCAGGGATCGCAAC	59.62	AGAAAACAATGTGGCAGGAGC	59.385	280
MS34	chr02_17231740	CGTGTGGGTTAGGACAAAAGC	59.734	AGGGAAGGCCAAAGCTAGTG	59.67	280
MS35	chr02_18618075	TGGGATGCCTTTTGCTTGTTG	59.93	TCGCTTCGTATGTCTCTCGC	59.972	221
MS36	chr02_20541361	ACCAATGGCTCTATTTTATCTCCTCT	59.669	TTTTGCGGCTCTTTGTGCAA	59.826	228
MS37	chr02_23242743	GGCACGACACAACCACAAAT	59.616	TGTGTTGTTCGTCCCCACAT	59.818	258
MS38	chr02_25789289	TGCATGACAACATAGGAACCAGA	59.991	CGGGTCAATTTAGTTGCTCTCG	59.651	282
MS39	chr02_26332867	TTGTCTTCGGATTCGGAAACCT	59.962	AGCATATCAGTGTCTATCGATGTCT	59.29	234
MS40	chr03_443569	CGCTTCCCAAACGCTTCAAA	59.97	GTGGTTGGGACACATCCTCC	60.323	184
MS41	chr03_2075826	TACGTACCGCGGAACATAGC	59.971	GGACACATACTATGCCCTCCG	59.999	236
MS42	chr03_4002909	CGCATGAGGGATTGTGTTGG	59.547	TCTTTCCCTCTAGCTCCATTTGT	59.153	281
MS43	chr03_4602434	TTGCCTAGCTTGATCGCCTT	59.747	ACCAATTGCCCAATGCCAAC	59.963	266
MS44	chr03_5967525	GTCGCCTTATGTTGCATCGG	59.695	CGAGAGCCTGATCGTTGTCA	59.829	240
MS45	chr03_6446987	AGGGATTCATTACGAATACTCAGCT	59.694	AGCATCCCGTTTTCTGTGGT	59.89	279
MS46	chr03_7994233	AGGAACGAAGGAGAGGACCA	59.885	TACTAAGCTGAGCTGCGAGC	59.899	263
MS47	chr03_8655644	ACGATGCTTGGCTTAACCCT	59.672	GCGATTAAGCGAACTGGTGG	59.626	277
MS48	chr03_10660866	TTGACGAAACACTGCCAACG	59.625	CCCTCATGCCCTTCCTTTCA	59.667	286
MS49	chr03_12055182	ACCAGGCTGACATACCTCCT	59.957	CGGCGTTGAACACTTTCCTC	59.765	231
MS50	chr03_14157081	GGCCTACATCCCGTTGTGAT	59.82	TGACTCCCTCGGTACTTGGT	59.886	261
MS51	chr03_16330935	AGATTCGTGCTCAGGAAGTCA	59.104	ACAATGAAATCTCGTGCAAATTGC	59.613	288
MS52	chr03_17963590	TGGCTACAATTTATACGCGATCG	59.329	GCCAAATGTCAACGATCGTGT	59.803	220
MS53	chr03_20841170	TGGTCTCAAACAAGCCTCTCA	59.232	ACCTTGAGAGCAATCTCACAGT	59.363	296
MS54	chr03_22271240	AGTGTGGGATAACGGGGAAC	59.383	CCGATTTCTATACTCTGAGGCAAC	59.015	260
MS55	chr03_24557853	CTGACGGCCGGTGGTAAATA	59.824	CGTCACGAAGAGAGAAGAGAGA	59.003	244
MS56	chr03_27145116	CCCAACCCATTTACACCCCT	59.588	CCAGTCATGACCATGCTAAACG	59.647	260
MS57	chr03_28485713	GCACCAATCTAGGTCTTGAAACC	59.559	CGGTGTTGGCTATGTTCATTTGA	59.81	310
MS58	chr03_29176371	AGGTTTTCTTACCAGGAAGCTACT	59.402	AGCACCCCATTGATTAAAAGCTG	59.804	290
MS59	chr03_31365283	CAAAGCATCGGATGGCTGAG	59.338	CGTACATTTTGTATCAACCAATGGC	59.485	279
MS60	chr04_443410	CCCTTTCTTAATGTAGTTTGTTTCACC	59.134	AGCAAATGTTGGTCTATCGTTGA	58.677	181
MS61	chr04_467272	AGACAACCTACTTGGATCGTGA	58.837	ACAGTTGGTCAGTATAGTACCCT	58.056	271
MS62	chr04_1488958	CGACCAATAGTAGCTACCAACGA	59.934	TCGTAACTAAGCATTAATGAAAGCTGT	59.667	221
MS63	chr04_3410943	TCCACACCATTTTTCTCGCAC	59.393	ACAGCAGTTATGGCAGCAGT	59.963	316
MS64	chr04_3756796	AACAAGCATGTAACGGCAGC	59.759	CCTACTCGCGGCATTAGACA	59.616	267
MS65	chr04_4075818	CGTGATGCCCAATTTTGTCCA	59.728	TCGTGGAAGAGTAATTTCGGACA	59.744	225
MS66	chr04_6135576	TGCCCACAGCTGAGACATAA	59.017	GCTAGCAGCCCAATTCCAAAT	59.241	266
MS67	chr04_8193684	TGGGCTCCAATAATCCGAGATT	59.289	GGCCTCACCCTCTCAATAGC	59.892	318
MS68	chr04_10838490	AAAGCCCATGAAGCTGGACA	59.887	AATAGGTGCCATGGGTTGCT	59.664	236
MS69	chr04_12958336	TGCCATTATCCCTGTTGCCTT	59.993	TGCAGAATAATTGATCATGTCACGG	59.992	276
MS70	chr04_13213682	ACCCTTTCTCGCGTTAACCA	59.606	GTGGTGGTTAGGTCGAGCAA	59.966	272
MS71	chr04_15248396	GAAGAGACGTGGGTCAGGTC	59.756	CCCATCGTAGCTCAGTCGTC	59.97	257
MS72	chr04_17954161	TGGTGCAAGGGATGAGAGTG	59.674	AATAGCGCTCCACGTGATGT	59.824	263
MS73	chr04_18266752	TAGTTTTGTTGGACCGGCGA	59.894	CCAACCCAGTCCGGTTTAGT	59.601	262
MS74	chr04_20158824	TGGAGAGGAAGAGAATTTGGCAA	59.926	ATGTGTTGCCCTCCATTGGT	59.885	290
MS75	chr04_22194351	TCGTGGATCCAGTAGAGAGGAA	59.759	TTCCTAACTCTCGCGTGGTG	59.757	232
MS76	chr04_24357989	AGCATGACAAGTTCATCGAGACT	60.056	ATCTCCGCAAGTGCATGGAA	60.035	239
MS77	chr04_26223983	CCACACAGAGGAAACCACGA	59.894	GAGCTCCTGGTGCCTGATAC	59.894	265
MS78	chr04_27519463	TCGTTGTGAGTGGGTATGCAA	59.929	ATCGGCACCCAAGATCTCTG	59.533	223
MS79	chr04_28830014	ACTATCCTCGGTTCTCGCCT	60.107	TAGGCTTAGGCGGATTGTCC	59.243	271
MS80	chr04_29897206	CAGAATGCCGACCCAAAACC	59.756	TTTGACCAAGTCTCCGCCAT	59.6	316
MS81	chr04_32419661	ACGACTTCCATGCAAGTCGT	59.966	TTCGTTGTTGTTGTTCGCAGT	59.535	247
MS82	chr05_913510	TCTTGGTTATGGTGATCGTCGT	59.506	AACCCAACGTTCACTTTCCA	57.868	181
MS83	chr05_1233135	ATGGGAATTAGCCACCGACC	59.817	TGATGCGTATGTTTCAACAAACTCA	59.992	261
MS84	chr05_1320764	ACTTCACCGTCCTCCACAAG	59.607	ACCCAATTTTGTTCTCGAGTTTTCA	59.874	262
MS85	chr05_1927544	CCTCTCACCTTTGTTGACCCA	59.857	AGTTGTGATCCCGCTCTCAC	59.752	223
MS86	chr05_2315146	CGACACGTCGTAAAGAGGGT	59.761	TGAAAGAGACAACTAATCCCCACA	59.65	273
MS87	chr05_3963301	TGCAATGACCTTCAACGCTTC	59.733	TGGTGCAGCTTCGACTGATT	59.965	253
MS88	chr05_5342970	TGTTGGAGGTTTTTGCATGGAC	59.898	TGCACACGATCCAAACATGC	59.759	282
MS89	chr05_8823922	TGCCTTTTCTTTTCAATTGTGGTG	59.125	TCCCACTTGACCCAAAACCT	59.069	257
MS90	chr05_10353612	GCAGAAACAGAAACGGCGTT	59.971	GCCCAAATCAGAACCCTCCA	59.96	273
MS91	chr05_12961328	ATATTATCACTCCCCCGCAGC	59.721	AGATGAAAAGGAAGAAGGAAGAAGGA	59.955	221
MS92	chr05_14700762	ATGGATGTGGCCCACTTTGT	59.885	TGCCCTCACCTATGCAGTTC	59.747	266
MS93	chr05_16529594	CTGGTGTCAAGCTTCCTCCA	59.602	GAAAGGTTGCGATTGTGGCA	59.686	278
MS94	chr05_17719703	ACCTAAACTCTTCCTGGCCC	59.007	AGCCAAGACAAGTCCGTTGA	59.532	248
MS95	chr05_18103938	CGGTTTCCACTCTCTGTCGT	59.686	CTTGGGCGGCTTAGCTAGAA	59.822	259
MS96	chr05_20705125	ATGGATCCCCTGCAATGTCC	59.813	TATGCCTCCGAAGAGTTGGC	59.822	287
MS97	chr05_22530594	AGCAAGGAATTGTGGCTCGA	59.963	ACAATCTGTTGGCTCAAGGGT	59.854	284
MS98	chr05_24413522	ACAAACACCATTGACAACAGCT	59.24	CAGCTGCAACGGTGACATTT	59.688	226
MS99	chr05_25658229	ACCTCATCAACTGTGAGGCC	59.674	AGGATGGAGCACTGATGAAGAA	59.158	311
MS100	chr05_26232730	CGAGCCAACGATTCACAACC	59.834	GTGCCCATTTCACTTTGTTGGA	59.898	259
MS101	chr05_27085921	TAGCCAATATGGATGGACTGCC	59.96	TGTACACATGACAAAAACGACGA	59.136	221
MS102	chr05_28094147	TCGATGAAAATAACAGGCCAACG	59.874	TGTTTGGAATTGCAGTTACGGAG	59.748	255
MS103	chr06_462227	TATGCCACTTGTCAAGGGCT	59.302	AAGCAAGCAAGCAATGGGTG	59.966	267
MS104	chr06_2389624	GCTGCTGGTGCTCAAAGATG	59.829	CTCGCTCTTTTAATGCCGCA	59.273	292
MS105	chr06_6246570	GGTCCATTCAAGGCCTAGCA	59.744	TCCAGAAATCTCGTGTGAACAGA	59.679	275
MS106	chr06_10034032	TCGATGCGATGTGGTTCGAT	59.898	AACTCCTGAAGTCGACCACC	59.32	258
MS107	chr06_12511814	TGTGGTCAATTTTTGGATGTTGT	57.649	AGACCAAGCACCATAAGGCA	59.302	187
MS108	chr06_12951796	CCCCTACCGTGCTCAAACTT	59.964	GTCCTTCGTTTCATTGGCGG	59.832	276
MS109	chr06_12974886	CCCAATAGGCCCAATAGCGT	59.89	TCTGGGCCTTCTCCTCTCAT	59.659	269
MS110	chr06_14879741	TGGTGGTCAATGAGTGGAGC	59.963	ACCGTTGGTAGATTCACTGGG	59.722	223
MS111	chr06_16084050	GGGATAGGCTCGGCTTGATT	59.602	CCGTGGTTTTAGTCGGACCA	59.966	260
MS112	chr06_18267811	ACGCACATGTTAAAGCTGAGC	59.802	AAGGAAGTTCAAGTGTAGCCCA	59.558	300
MS113	chr06_18484450	CAAAACTGGCGTTGAGGGTG	59.969	TGACAAGGATACGGGTCGAAC	59.797	228
MS114	chr06_19956930	TGTGAGCTAGGTGTAGTTTGCT	59.367	CCCATAAAACAAACAACACAACTTGT	59.63	283
MS115	chr06_22186050	TACCCAACAGCCCGTAAACC	59.963	TCTCGCTTAAACTATAGGCACAGA	59.357	313
MS116	chr06_23728248	TGTGGTAAAGGGGCATCTGAG	59.718	ATGTCTTAGGGCTCGAAGCG	59.897	278
MS117	chr06_24013568	AATCCTCCATTGGGCCAGTC	59.74	ACTGGACGTCCTAAAAAGCGA	59.658	251
MS118	chr06_26132817	TATCACTCGGTCGGACAAGC	59.545	ATCTTGGCCGAGAAACACCA	59.6	296
MS119	chr06_29503803	TGGAACCCCAAATCGTCTTTCT	59.892	TTGGCTACACGATGGTTCCAA	59.928	251
MS120	chr06_30278308	TTGGTTCAACCCAACCCACA	59.959	CTCGGGTTGGTTGGGTTGTA	59.891	278
MS121	chr06_30447073	AGCCCACAATGGTTCATCGA	59.672	AGAGAACGTGGCGAACTTCA	59.612	274
MS122	chr06_31844686	AGAAATCGAACGAAACATTGTTGT	58.183	CTCATTTGGCTGAGGCGTTG	59.83	243
MS123	chr06_32272862	ACGTTTGAAACACTACGCGAC	59.744	CATCTCTTGCACGCAGGTTG	59.833	271
MS124	chr06_33859209	GCCACCAAATTAGCCTGAGC	59.543	GAAGGGTTGGAGAGCTCTGTT	59.651	285
MS125	chr06_34704475	TGCATCTGACCCTCACATGAC	60.066	CATTCAACAGACCCTGACCCA	59.926	288
MS126	chr06_36980690	GAAGGCAGCAACTGTTGACC	59.688	AGAGGCCAAGAGGAGGACAT	59.956	224
MS127	chr07_278080	AACCCCCTTAGGAGTTCACA	57.872	CCGGGAGTTTCTATGGGTCAC	60.134	189
MS128	chr07_466258	CGGCAATTTCTACCATCACGC	60.268	TCCAACTTTTCTTGCAGTATGT	56.193	290
MS129	chr07_1885541	CCAGCCGTGAAAGTAAAATAAAACG	59.659	GCACACATGCCATGGATAACA	59.25	274
MS130	chr07_2537084	GCCTCAAATGCCCCTAGACA	59.744	TGTCCATGAAGCTCCGATCG	59.897	275
MS131	chr07_4937203	AGGGCCAACAAACCTATGGG	59.959	CTTTTTCGGGCCCCTTGAAC	59.683	261
MS132	chr07_8146950	TCACGATCTGTCTCGCATACAA	59.578	TGGGGCGTTACAGTTTAAACG	59.128	290
MS133	chr07_10372889	ACGATGGAAAGAAATCACAGCG	59.583	TCTCTTTGATCTAGGTGAATATGCCA	59.673	229
MS134	chr07_12098002	GTTCCCGAACACGTGCAATC	60.11	CGTACCCACATGGATGTCCC	60.179	241
MS135	chr07_12872212	CGGCTCAAACGGCTTGAAAA	59.97	TTCCTTCGTTCGTCGTCGTT	59.971	271
MS136	chr07_14576627	CCCTTGACCAAAGTTCGTGG	59.048	AGAATTGAGTTGTGGGACCCA	59.22	305
MS137	chr07_15687417	AGTCTTGTACATGCACTCCCC	59.721	CGAATTCACTCCTACCCGCA	59.825	280
MS138	chr07_18178680	TGATTGAGGGAGGAAGAGGGA	59.634	TCTGTCGTCCTGTGGTTGTG	59.896	275
MS139	chr07_18211629	AGGCGTTCAAAAGAAGGGAAC	59.046	TGTGGTCCTTTCACCCCTTG	59.815	224
MS140	chr07_20764622	AGTCAGATGGTAAGTGATTCGTGT	59.779	CAGCGATCCAAGCTTTCAATGT	59.837	262
MS141	chr07_21042627	AAGGACACCGTGCCTGTAAG	59.965	ACCACCCCTTTCTTGACGTT	59.451	260
MS142	chr07_22581062	CCGTTGGTCCTTGGTTCTCA	59.892	GTTTCGAACCACCAAACACGA	59.602	224
MS143	chr07_25114678	CCACCTAACATCTATTTCGTCCAC	59.191	GGAGAGAGCGGACCCTTATG	59.323	319
MS144	chr07_26049889	TCTGTTCCACGGATCTGCTG	59.753	TCATCAATTACGGAACCGCGA	60.135	193
MS145	chr07_27984417	ACGCTAAGCAACATTGTTGACT	59.122	TGTTGGCGTGGAGATGTAGG	59.751	226
MS146	chr08_949798	TTCCCGCTGCCGAAGTTTAT	60.036	GGTTGCAGTTGATGGCGTAA	59.122	212
MS147	chr08_1465122	CCAAGCAAAACCAGACCCAC	59.611	TCTCTGGATATAATAGGCTTTCGA	56.588	285
MS148	chr08_2550754	GCCAAAGGCCTCGAAAATGC	60.737	TTGTCAGCATCGTTGACCAA	58.04	300
MS149	chr08_4374713	CCGATTCCGACGAAATCCCT	59.896	AAACAAACCCACACCCAGGT	59.958	237
MS150	chr08_6062549	GCTACGATCAACACTATTTCAAAGC	59.04	TATACGTTCTGGCAGTGGCA	59.101	258
MS151	chr08_6293087	CCGGATATCCAATGATCAGCCT	59.762	GCTCCAATGTGAGGTTTGGC	59.755	275
MS152	chr08_8933569	TACCCTCACAATGCGTCAGG	59.751	ATCTCACGACGCTGCAAGAT	59.826	239
MS153	chr08_12448261	TGGCGAAGATGAAGTTGGGT	59.6	TGGGGCGTTACATTCTTCGAT	59.791	267
MS154	chr08_12700987	TGTCCAACACATGCAAACGG	59.616	TCCCTGTGTTCGACCCTAGAT	59.993	269
MS155	chr08_14175099	AGAAGGTGTGGAGAAGCACC	59.602	TGTTCGCCGTCTCTTGTTCT	59.612	284
MS156	chr08_15781555	TTACGGTGCGACAACAAAGC	59.695	TGGTGGAAAGAAATCGCAGC	59.119	278
MS157	chr08_17640300	AGACAAAGGAACATGCCCGA	59.6	GCCAAACCTAAACACAACATACCT	59.72	267
MS158	chr08_18821570	GCCTGGAAAATCGACTTGGC	59.829	TGGAAACCAAATCGGCTCCA	59.889	294
MS159	chr08_21147697	AGGAAGCTTTTGAGAAAGGCG	59.117	ATTGCTTCGCTTTCAACCCG	59.759	288
MS160	chr08_23109103	GAAATTCCCGCAAAGACTCAAGA	59.498	TCCTCATGCACTGTCACAAGT	59.582	221
MS161	chr08_25724505	TGCGTTAGTTGGCTCTTGTCT	59.93	TCATTGATCAAAACGCATAAGGCA	59.843	262
MS162	chr08_27590753	GTCTTGTAATGCGTGAACGGT	59.204	ATTGCAGACGGAGGATAGGC	59.605	279
MS163	chr08_30021952	TGCCTATGATACACCTCTCTTAGC	59.475	GCTCTGGCTTGGCTAACTCT	59.748	286
MS164	chr08_32041113	CCGTTCTACATAGTGCATCCCA	59.898	TCGAGGATGGGATAGTAGAGAGG	59.735	298
MS165	chr08_33885382	ACTCCTTGGTTCGAGAGCAC	59.681	TGAGCCAACCTATGCTGAGAC	59.792	230
MS166	chr08_34268801	AGGGGAGAGGAGAGAGGAGA	59.953	AGTGGAGACCGTCAAGCATC	59.752	272
MS167	chr09_953873	CACAGGGATAAGCGACTCCC	59.895	AGTGGTACTGGGTGGATAGCT	59.992	280
MS168	chr09_1018510	TGGGCCCACTCTACGATTTG	59.748	TGGATCCACCAAAGGCATAGA	58.796	211
MS169	chr09_1225066	TGATGAACGGAGAGGAAGCG	59.827	TCTTGACCAAGTTTGACATCA	55.361	288
MS170	chr09_3616045	CAATTTCGCAGGGAGAGGGA	59.747	GCAGTGCCATGGCTTCAAAT	59.752	274
MS171	chr09_4259391	CAGAGCTCGTCGATCCGAAA	59.901	TCCCGTAGAACCGACTCAGT	59.963	267
MS172	chr09_6721132	GCAACCAATAAGTTCCTGCCA	59.108	AGCATCAAACATCATTGACTAGGG	59.114	220
MS173	chr09_8669786	TGCCGAACTTCATTGGGTGA	59.89	GTCCCCCTGGGTTTTGCTTA	59.886	252
MS174	chr09_9672720	TTGATTGGTGTACATTTGGAATGCA	59.989	AGCTTACATTTTGTCCTCTCCTGT	59.958	261
MS175	chr09_10479441	TAAGGACACTGCACATGCCA	59.6	CTAGTTGGCAAGGCTAGGCA	59.747	221
MS176	chr09_13810275	AGACATAGGAGGTGGTGGGT	59.582	GCTCGGCTGCTCTACCTTAG	59.969	300
MS177	chr09_16622872	TCTGAATTCTGGGACCCACC	59.008	GCGAAATCGTTGGGAAAGCA	59.76	265
MS178	chr09_19253495	GTTGGCGACCAAACAACTCC	59.97	ATGTGTGT GTGTGTGAGCCT	59.819	235
MS179	chr09_21200612	GTTGGATGATGGAGGAGAAGCT	59.828	AGTGGGAAGGAAAGTTGCACT	59.785	279
MS180	chr09_22461992	CGAACGAATGAATTGCGTGGA	59.872	ACTCTGCTCCGAGCTATCCT	59.815	262
MS181	chr09_25128630	TTGGGCACAGTGATTCAGCA	60.179	GTGTCGAACAGCAAATGCCA	59.689	203
MS182	chr10_840162	GGTGTTTGGCGACTAAAGGG	59.121	AGGTACAATCGATTTCTAAACAATCA	57.213	255
MS183	chr10_1038199	TGGTGTCAAATTTTTGTGTTAGGTCT	59.846	TGTCTTTCGTGGTCCATTGTCA	60.159	253
MS184	chr10_1394780	ACTGTGACAGGGAGAATGGT	58.265	GCTTTCGCTTGTCTTGACCC	59.761	244
MS185	chr10_1552627	TCAATAGTGCCACGTGGGG	59.702	ACGCAAAGTTGAAACCGACC	59.621	262
MS186	chr10_3417299	GGTTTTGGGACGCTCCTCA	59.927	TGGATGCTGGACACTAAGCC	59.747	270
MS187	chr10_5600915	TGAACGCATGGTTGATACCCA	59.996	TGCTTGCAAGGCTCTAACGA	59.965	264
MS188	chr10_7311749	ACAAGGCAGCGTACAACTGA	59.894	AGCATCGCCTACGGTATGTG	59.968	238
MS189	chr10_8661151	CGCTACGGTATCTTGGTACAGT	59.643	CAAGCAAGTGTCGGGCAATT	59.685	272
MS190	chr10_9043903	TACTTAAGCGGATTGGCCCC	59.818	TCGGGATACTGGGCTCTCAT	59.811	277
MS191	chr10_11487576	GTCAGCTCCTTCTCCTGGTG	59.751	TGCCCATTGAGTTGTTTCGC	59.686	275
MS192	chr10_15422567	CGCATGACTTTAGCTACGCG	59.773	GACCCTGAATCGTTCATGTGC	59.602	273
MS193	chr10_17040987	ATCTTCTCATCGTCGTCGCC	59.97	GGGTCGGGTCAACTTGAAGT	59.892	267
MS194	chr10_18050725	GAGTGGCAGTACTCAAGCTCA	59.726	TGGCAGTGAAGGGAAGAGAAG	59.651	272
MS195	chr10_19228330	ACTGAGGTTTGTGTGGTAGGTC	59.896	CCACAAATGAGGAGGTTCCCA	59.925	276
MS196	chr10_21741047	TGGATGGAGAAGCCCTCTTTG	59.717	AGCTCACGACACTCAAGTTGT	59.863	267
MS197	chr10_22592864	TGAAACCCTACACGCTTGACA	59.861	CTGCCTTCTTCGTTTTCCGTC	59.805	257
MS198	chr11_37552	CAGTCCTGCATCTTGGAGCA	60.036	GCGAGTAGCCCAAAAAGCAC	60.11	202
MS199	chr11_54593	TCAACACTCCCGATCATGGC	60.108	CTTGGTGGAGGGCGAAGTAT	59.458	235
MS200	chr11_88521	TGCTGTTTCCGTACCTTCCG	60.32	CCTCTCCTGCTGATATGCGT	59.322	190
MS201	chr11_173842	ACCATAAAAGGCTCCAAAGAAGT	58.259	AAGTCAATGATGGAGGGACA	56.122	198
MS202	chr11_3858436	CCTTGCCCAACACGACATTC	59.759	GAGACTGTAGAGTGCACGCA	59.759	262
MS203	chr11_4814287	CTTCGTCGTGTGGCCTGATA	59.827	TGTCACGCTTGATGGTCGAA	59.967	265
MS204	chr11_5468518	GTGGTTCTTGTCTACCCGCA	59.966	GTCACACCCCGTTCCAATCT	59.964	262
MS205	chr11_6850271	TGAACTGTAGTCATAAGGTGTACTCAA	59.768	TCTTGTTGGACTTGAGCACTCA	59.83	269
MS206	chr11_7504516	ATCATGCATATCCAGGACCAACA	59.861	GGCTAAGAGAGTAGGCACGG	59.614	271
MS207	chr11_8082385	GGAGCATGTGCGCTACAAAG	59.902	GGGACAAGACCCCCACTATG	59.453	221
MS208	chr11_11098848	TGCCTCAAATGAGCTCCTGT	59.305	GCAAGTGTTGGAACCAAGCA	59.541	246
MS209	chr11_14167306	ACTTGGATGTCGCACAGGTT	59.891	TGGCTTGAATCGGGTGGAAT	59.669	280
MS210	chr11_16052955	AAGACCAAAGTGCACCTCCA	59.449	TGATCCTCGTATTCCCCCTCA	59.781	278
MS211	chr11_18081804	CATCATCAGCATCACAGAAGCA	59.057	CGGAGAATGGTAGGGGTTCG	59.896	277
MS212	chr11_20318774	GCGTCCAAGCTGTTTCCAAA	59.616	ACTCCTCTCTGCTCACCCTT	59.884	279
MS213	chr11_24526569	ACACTACGGAACTTGTGGGTT	59.512	ACTTGAAGGTTCAGGCTCCC	59.598	271
MS214	chr11_25644030	TGGACAACAACAACTTGCAGTC	59.837	TCAGACAGCTCCAATGACTGTT	59.63	267
MS215	chr11_26014215	GCGTCGGGACAAATGTTGAG	59.834	ACGTCATTGTGAATGTTTGAGCA	59.685	285
MS216	chr11_27681558	TGAATCCAAGCCCAAACCCA	59.81	TTGCACGTCTTGAGAGCCTT	59.893	244
MS217	chr11_29625033	AGCATCACTTGGTCTAGCTTCT	59.163	CCTGTGTATGGGGAAGTGCA	59.672	274
MS218	chr11_31305694	AGGAATAGTGTATAGTGGTCAAATGC	59.007	TGAGCTCCATACACTTACATTGTCT	59.812	316
MS219	chr11_34068703	CACACCCACCCTAGGTAAGG	59.09	ACAAGGAGAATGCTACACACTGA	59.675	316
MS220	chr12_1235149	GCAAATGGTAAAAACCACCCCT	59.629	CGGATGAATTAATGAGGCAAATTGC	59.824	273
MS221	chr12_2410349	TGAATCTCCTTCCTCACCATCG	59.568	GCCCCTGTCACCATCATCAT	59.816	287
MS222	chr12_4129560	TGGACCAGAACAGGCTCAAG	59.602	CTCGTCTGGATGCTTACGCT	59.899	291
MS223	chr12_6490562	CACCAGTGGCGACCAAAATG	60.039	TGATGGTGTGCACTCTCGAC	60.038	210
MS224	chr12_6517460	AAACAAAGGAGAAGCTCGGGA	59.58	GCTTGTGAGATTTCTGCCCC	59.186	241
MS225	chr12_8076169	CAACTCCAACGTTTCGTCCG	59.769	GTCCTCGGCTCGGATCAATT	59.895	285
MS226	chr12_8121123	CCCTTGAGTCCAATATCCAGGG	59.893	ACTCCACAGTCGGTCCCTAA	59.886	224
MS227	chr12_10055128	TGACAGATGATTCGTCACTTCTCT	59.539	ACGATCGTGTTGACTAGGTAAGT	59.245	259
MS228	chr12_13127668	TGCAAGTTACGACAAAACGCAT	59.968	AGCAGGGTGTTTAATGTCGGT	59.927	309
MS229	chr12_16081945	TTGCAGCATGAAATTTAAATGATCACA	59.397	GGTGTACCGGTGGAGCTAAG	59.825	317
MS230	chr12_16625772	TGAGACAGTTGTTGGGAGTTGA	59.496	AGGATCCAAACGACAGAAGACT	59.099	291
MS231	chr12_20281655	CCTTCGTTTGTCTCCGACGA	60.04	ACAGCAGTGAGAGGAATGGA	58.351	281
MS232	chr12_23747713	TGTTGAAGGGAAAGGCCAAGA	59.783	TCTGTTTCGTGCATCCCATGA	59.997	278
MS233	chr12_24555285	GGCCCTGTCTCTCTGTTACC	59.462	AAGGAAAAGGTTGGAAGCGC	59.326	246
MS234	chr12_27489202	CCTGATGGAGTAGTGGCTCG	59.613	TCCTCTTGAAGATCACCATGCA	59.427	261
